# Supplementary material for: Intergenerational educational mobility in Bangladesh
Source: PLoS One. 2021 Jul 30;16(7):e0255426. doi: 10.1371/journal.pone.0255426 (PMC8323893; doi:10.1371/journal.pone.0255426)
Supplement: S1 Dataset — (XLSX) [file pone.0255426.s002.xlsx]

## Sheet: CodeSheet
Variable	Label of questions	Coding category	Code
SL	Serial number of the questionnaires	-
q101	Age of the respondent at last birth day	-
q102	Gender of the respondent	Male	1
		Female	2
q103	Type of living area of the respondent	Rural	1
		Urban	2
q104	Education level of the respondent (highest passed class) ["0" for illiterate]	-
q105	Occupation of the respondent	Professional/Technical/Administration	1
		Managerial	2
		Technicians and associate professionals	3
		Clerical support workers	4
		Service and sales workers	5
		Skilled agricultural, forestry and fishery workers	6
		Craft and related trades workers	7
		Plant and machine operators and assemblers	8
		Elementary occupations	9
		Housewife/Household work	10
		Job less	11
q106	Education level of the respondent's father (highest passed class) ["0" for illiterate]	-
q107	Occupation of the respondent's father	Professional/Technical/Administration	1
		Managerial	2
		Technicians and associate professionals	3
		Clerical support workers	4
		Service and sales workers	5
		Skilled agricultural, forestry and fishery workers	6
		Craft and related trades workers	7
		Plant and machine operators and assemblers	8
		Elementary occupations	9
q108	Education level of the respondent's mother (highest passed class) ["0" for illiterate]	-
q109	Occupation of the respondent's mother	Professional/Technical/Administration	1
		Managerial	2
		Technicians and associate professionals	3
		Clerical support workers	4
		Service and sales workers	5
		Skilled agricultural, forestry and fishery workers	6
		Craft and related trades workers	7
		Plant and machine operators and assemblers	8
		Elementary occupations	9
		Housewife/Household work	10

## Sheet: DataSet
SL	q101	q102	q103	q104	q105	q106	q107	q108	q109
1	56	2	2	10	10	0	9	0	10
2	53	2	2	12	10	12	1	8	10
3	47	2	2	10	10	8	4	5	10
4	33	2	2	4	10	0	7	0	10
5	49	2	2	8	10	4	9	5	10
6	26	2	2	15	10	10	9	0	10
7	37	2	2	3	5	0	9	0	10
8	27	2	2	5	10	0	9	8	10
9	30	2	2	10	10	12	7	8	10
10	34	2	2	0	10	0	9	0	10
11	39	2	2	4	10	0	9	0	10
12	47	2	2	0	10	0	9	0	10
13	45	2	2	15	3	7	10	7	10
14	26	2	2	16	10	7	5	5	10
15	28	2	2	7	4	7	9	6	10
16	35	2	2	9	10	10	5	3	10
17	33	2	2	4	10	0	9	0	10
18	28	2	2	8	10	0	6	0	10
19	40	2	2	5	10	2	9	0	10
20	32	2	2	5	10	0	6	0	9
21	31	2	2	7	10	10	6	5	10
22	30	2	2	2	10	0	9	0	10
23	38	2	2	5	5	0	6	0	10
24	30	2	2	0	10	0	9	0	9
25	39	2	2	12	10	99	4	0	10
26	32	2	2	4	10	10	9	0	10
27	27	2	2	0	9	0	9	0	10
28	45	2	2	5	10	12	9	5	10
29	29	2	2	0	10	0	9	0	10
30	28	2	2	9	7	0	9	5	10
31	27	2	2	10	10	7	9	0	10
32	25	2	2	10	10	12	9	10	9
33	40	2	2	0	10	5	5	5	10
34	25	1	2	8	9	4	9	0	10
35	35	1	2	4	8	2	9	0	10
36	25	2	2	6	7	0	6	2	10
37	25	2	2	7	10	5	7	5	10
38	30	1	2	5	5	12	6	10	10
39	26	1	2	5	8	2	6	0	10
40	28	2	2	4	10	6	7	5	10
41	30	1	2	6	7	0	6	3	10
42	30	2	2	6	6	0	6	0	10
43	52	2	2	0	5	0	6	0	10
44	34	2	2	0	5	0	6	0	10
45	45	2	2	0	10	0	6	0	10
46	49	1	2	0	7	0	6	0	10
47	27	2	2	2	10	0	7	0	10
48	55	1	2	3	6	0	6	0	10
49	39	1	2	9	5	12	4	10	10
50	37	2	2	4	5	10	1	0	10
51	45	2	2	0	6	0	6	0	10
52	50	1	2	5	6	0	6	0	10
53	30	1	2	3	8	0	7	0	10
54	29	1	2	9	7	0	5	0	5
55	48	2	2	0	5	0	9	0	10
56	46	2	2	0	5	0	9	0	10
57	47	1	2	0	9	0	9	0	10
58	51	2	2	0	10	0	9	0	10
59	53	2	2	0	5	0	9	0	10
60	42	1	2	0	9	0	9	0	10
61	32	2	2	0	5	0	9	0	10
62	43	2	2	0	9	0	9	0	10
63	31	1	2	5	8	0	5	0	10
64	53	2	2	0	5	0	9	0	10
65	56	1	2	8	5	0	9	0	10
66	48	2	2	0	10	0	9	0	10
67	25	2	2	0	10	0	9	0	10
68	37	1	2	0	11	0	9	0	10
69	52	2	2	0	10	0	6	2	10
70	32	1	2	0	8	0	9	0	10
71	25	1	2	2	9	0	9	0	10
72	30	1	2	0	9	0	7	5	10
73	32	1	2	0	8	0	8	2	10
74	26	2	2	4	9	2	6	0	10
75	40	2	2	0	5	0	9	0	10
76	51	1	2	0	8	0	9	0	5
77	32	2	2	0	5	0	6	0	10
78	58	2	2	0	10	0	6	0	10
79	30	1	2	8	6	0	6	0	10
80	35	1	2	2	6	0	6	0	10
81	28	2	2	4	5	0	6	0	10
82	26	1	2	5	8	0	6	0	10
83	35	1	2	3	8	0	6	0	10
84	32	2	2	3	7	0	6	0	10
85	35	1	2	2	6	0	7	0	10
86	27	2	2	0	5	0	6	0	10
87	32	1	2	3	7	0	7	0	10
88	28	2	2	5	10	2	7	0	10
89	45	1	2	0	6	0	6	0	10
90	38	2	2	0	5	0	7	0	10
91	36	1	2	4	8	0	9	0	10
92	43	2	2	0	5	0	9	0	10
93	38	2	2	5	10	0	9	0	10
94	54	1	2	2	9	0	9	0	10
95	39	2	2	0	10	0	9	0	10
96	52	1	2	2	5	0	9	0	10
97	26	2	2	10	10	10	9	8	10
98	38	2	2	5	9	0	9	0	10
99	33	2	2	9	10	8	1	5	10
100	25	2	2	9	10	0	9	0	10
101	25	2	2	12	10	0	9	0	10
102	27	2	2	10	10	12	9	5	3
103	33	2	2	10	9	0	9	0	10
104	46	2	2	4	10	10	9	0	10
105	36	2	2	16	10	12	1	10	10
106	26	2	2	5	10	2	7	0	10
107	29	2	2	10	10	5	9	10	10
108	45	2	2	10	10	15	1	9	10
109	37	2	2	8	10	0	7	5	10
110	38	2	2	7	10	0	9	0	10
111	25	2	2	10	10	8	7	3	10
112	48	2	2	2	10	0	9	0	10
113	41	2	2	16	1	14	1	12	10
114	32	2	2	3	5	0	9	0	10
115	29	2	2	8	10	0	9	5	10
116	25	2	2	8	10	5	7	0	10
117	40	2	2	5	10	8	7	0	10
118	30	2	2	5	10	0	8	0	10
119	25	2	2	9	10	0	9	0	10
120	38	2	2	15	4	5	9	2	10
121	59	2	2	10	10	12	9	9	10
122	31	2	2	10	10	5	9	2	10
123	48	2	2	12	10	3	8	3	10
124	31	2	2	12	10	8	6	5	10
125	40	2	2	9	10	2	8	4	10
126	43	2	2	15	4	9	9	5	10
127	52	2	2	0	10	10	4	0	10
128	59	2	2	3	10	2	9	2	10
129	26	2	2	9	10	2	6	2	10
130	40	2	2	14	10	9	4	9	10
131	25	2	2	5	4	0	9	0	10
132	35	2	2	7	10	7	4	0	10
133	35	2	2	5	10	8	6	0	9
134	50	2	2	7	10	0	7	0	10
135	52	2	2	8	10	0	9	0	10
136	54	2	2	8	10	0	9	5	10
137	30	2	2	5	10	5	9	0	10
138	40	2	2	9	10	5	9	5	10
139	35	2	2	0	9	0	6	0	10
140	30	2	2	14	10	8	9	5	10
141	35	2	2	10	10	5	7	0	10
142	32	2	2	0	9	0	6	0	10
143	38	2	2	15	10	5	9	4	10
144	32	2	2	10	10	9	9	4	9
145	42	2	2	12	10	6	9	0	10
146	25	2	2	10	10	0	9	5	10
147	35	1	2	15	9	14	7	7	10
148	29	2	2	12	10	2	4	5	10
149	27	2	2	15	10	0	5	8	10
150	28	2	2	0	7	0	9	0	10
151	31	2	2	0	10	0	9	0	10
152	25	2	2	8	10	5	9	10	9
153	47	2	2	10	10	5	9	0	10
154	41	2	2	9	10	14	9	5	10
155	25	2	2	12	10	0	9	0	10
156	32	2	2	5	7	0	6	0	10
157	47	2	2	12	10	10	9	0	10
158	43	2	2	6	10	4	9	5	10
159	39	2	2	10	10	14	1	5	10
160	40	2	2	14	10	5	7	0	10
161	25	2	2	4	10	0	9	0	10
162	30	2	2	2	10	0	9	0	10
163	41	2	2	0	10	0	9	0	10
164	43	2	2	0	10	0	9	0	10
165	25	2	2	12	10	0	7	8	10
166	30	2	2	15	10	6	7	5	10
167	40	2	2	12	10	10	1	3	10
168	34	2	2	14	1	9	7	6	10
169	30	2	2	12	10	10	4	10	10
170	27	2	2	15	10	10	1	4	10
171	47	2	2	0	10	0	6	0	10
172	35	2	2	8	11	10	4	0	10
173	32	1	2	5	9	10	4	0	10
174	35	2	2	0	10	2	6	0	10
175	40	1	2	0	7	0	6	0	10
176	35	1	2	16	3	16	1	7	10
177	46	2	2	0	10	0	8	0	10
178	52	1	2	3	7	0	6	0	10
179	38	2	2	11	10	10	5	6	10
180	48	1	2	10	8	10	7	6	10
181	35	1	2	0	8	0	9	0	10
182	28	2	2	12	11	9	5	5	10
183	47	1	2	4	11	7	7	0	10
184	39	2	2	8	10	2	7	0	10
185	27	2	2	10	10	0	9	0	10
186	39	1	2	9	7	5	9	4	10
187	28	2	2	12	8	4	7	0	10
188	30	1	2	14	3	5	6	0	10
189	30	1	2	16	3	14	1	10	10
190	28	2	2	16	8	14	1	10	10
191	29	2	2	16	8	4	2	0	10
192	35	1	2	12	8	0	6	0	10
193	31	1	2	15	3	10	7	7	10
194	28	2	2	16	3	9	7	5	10
195	32	2	2	5	10	0	9	0	10
196	35	2	2	0	10	0	9	0	10
197	32	2	2	0	5	0	9	0	10
198	42	1	2	0	7	0	9	0	10
199	25	2	2	0	10	0	9	0	10
200	38	1	2	0	7	0	9	0	10
201	30	2	2	0	7	0	9	0	10
202	26	2	2	4	10	0	9	0	10
203	39	1	2	5	8	0	9	0	10
204	38	1	2	15	5	10	4	10	10
205	31	2	2	15	5	12	3	10	10
206	40	1	2	8	7	10	4	0	10
207	35	2	2	12	10	0	7	5	10
208	25	2	2	5	10	5	6	0	10
209	35	1	2	0	5	0	9	2	10
210	35	1	2	4	9	5	9	5	10
211	27	1	2	2	8	0	5	0	10
212	31	2	2	12	10	14	4	14	4
213	30	2	2	15	10	14	1	12	10
214	32	1	2	15	1	14	1	14	1
215	57	2	2	12	10	12	1	8	9
216	38	1	2	12	9	10	9	4	10
217	28	2	2	12	10	12	4	5	10
218	38	1	2	15	1	10	9	8	10
219	27	2	2	15	10	12	1	10	10
220	37	2	2	9	7	10	5	5	10
221	44	1	2	12	7	12	1	8	10
222	58	2	2	6	10	8	5	2	10
223	51	2	2	0	10	0	6	2	10
224	30	1	2	10	4	4	8	0	10
225	32	1	2	4	6	0	6	2	10
226	26	2	2	14	3	12	7	7	10
227	40	1	2	14	3	16	3	8	10
228	57	2	2	6	10	0	9	0	10
229	25	1	2	8	6	0	6	4	10
230	30	1	2	16	1	4	6	4	10
231	40	2	2	16	1	0	6	0	10
232	55	1	2	12	3	4	7	0	10
233	42	2	2	9	10	3	6	0	10
234	42	1	2	12	1	5	7	3	10
235	35	2	2	10	10	3	7	2	10
236	35	1	2	0	8	0	5	0	10
237	31	2	2	4	10	2	8	0	10
238	38	1	2	4	8	0	9	0	10
239	34	2	2	4	10	0	7	0	10
240	28	2	2	5	10	2	7	0	10
241	34	1	2	6	8	0	8	0	10
242	27	1	2	5	8	0	9	0	10
243	45	1	2	8	7	0	7	0	10
244	28	1	2	12	8	2	7	5	10
245	31	2	2	4	10	0	9	0	10
246	38	1	2	2	9	0	8	0	10
247	32	2	2	5	10	7	7	2	10
248	40	1	2	0	8	0	9	0	10
249	55	2	2	2	10	0	9	0	10
250	58	2	2	3	10	0	9	0	10
251	30	1	2	3	5	5	6	0	10
252	26	2	2	6	10	0	5	0	10
253	44	2	2	3	8	0	6	0	10
254	26	2	2	10	10	5	5	6	10
255	36	1	2	15	1	10	3	5	10
256	32	1	2	12	4	5	5	6	10
257	51	1	2	3	5	8	9	0	10
258	38	2	2	9	10	4	7	3	10
259	29	2	2	5	10	3	9	0	10
260	38	1	2	9	11	8	9	0	10
261	30	1	2	5	7	0	7	0	10
262	27	2	2	6	10	0	9	0	10
263	33	1	2	0	9	0	9	0	10
264	36	1	2	0	9	0	9	0	10
265	33	2	2	0	10	0	9	0	10
266	25	1	2	5	7	0	9	0	10
267	38	1	2	8	9	5	9	0	10
268	45	1	2	10	5	2	8	0	10
269	29	1	2	4	8	0	9	0	10
270	48	2	2	0	10	0	8	0	10
271	34	2	2	5	10	0	8	0	10
272	44	1	2	0	7	0	7	0	10
273	43	2	2	10	10	8	7	6	10
274	50	1	2	10	2	2	9	0	10
275	52	2	2	0	10	0	8	0	10
276	57	1	2	0	8	0	6	0	10
277	40	1	2	2	9	5	6	3	10
278	35	2	2	4	5	6	9	0	10
279	28	1	2	8	5	0	6	0	10
280	35	1	2	6	9	0	5	0	10
281	28	1	2	10	10	0	6	4	10
282	25	2	2	0	11	2	7	0	10
283	28	2	2	7	5	0	6	2	10
284	35	1	2	3	9	0	8	3	10
285	30	1	2	6	9	3	9	0	10
286	27	2	2	7	10	0	8	0	10
287	41	2	2	3	10	4	6	5	10
288	28	1	2	4	8	3	9	3	10
289	40	2	2	5	5	5	8	4	10
290	57	2	2	1	10	0	9	0	10
291	26	1	2	5	8	2	8	1	10
292	40	2	2	5	10	5	4	3	9
293	30	1	2	4	7	0	9	0	10
294	27	2	2	8	8	0	6	8	10
295	42	1	2	3	7	0	6	0	10
296	34	1	2	0	7	0	7	0	10
297	48	2	2	2	10	0	9	0	10
298	32	2	2	9	10	10	4	3	10
299	42	1	2	12	5	9	9	2	10
300	36	2	2	1	8	0	7	0	10
301	42	1	2	3	8	0	8	0	10
302	38	2	2	0	10	0	9	0	10
303	44	1	2	0	8	0	9	0	10
304	38	2	2	0	10	0	9	0	10
305	58	1	2	0	7	0	9	0	10
306	35	2	2	4	10	0	9	0	10
307	52	1	2	0	7	3	9	0	9
308	42	2	2	12	4	5	8	0	10
309	26	2	2	3	10	5	9	0	10
310	42	2	2	5	10	0	5	0	10
311	29	2	2	16	1	12	1	10	10
312	49	2	2	5	10	0	9	0	10
313	49	2	2	14	2	0	9	0	10
314	52	2	2	0	10	2	6	1	10
315	35	2	2	3	10	0	9	0	10
316	46	2	2	10	10	0	9	0	10
317	34	2	2	12	3	2	9	5	10
318	25	2	2	8	10	5	9	4	10
319	25	2	2	3	10	0	7	0	5
320	32	2	2	4	4	0	4	0	10
321	25	2	2	7	10	0	9	8	4
322	30	2	2	10	10	8	8	10	10
323	38	2	2	10	10	12	1	5	10
324	39	2	2	0	10	0	9	0	10
325	25	2	2	8	10	2	5	3	10
326	25	2	2	10	10	0	9	0	10
327	46	1	2	8	7	0	8	0	9
328	36	2	2	8	10	4	9	5	10
329	35	2	2	9	10	8	9	5	10
330	27	2	2	7	10	3	6	3	10
331	38	2	2	8	10	0	9	0	10
332	45	1	2	3	9	8	6	5	10
333	42	2	2	0	10	0	6	0	10
334	40	1	2	0	9	0	9	0	9
335	25	2	2	5	10	0	9	0	10
336	28	2	2	8	10	5	9	0	10
337	30	2	2	9	10	0	7	0	10
338	25	2	2	0	10	2	5	4	10
339	29	2	2	5	10	2	5	0	10
340	25	2	2	10	10	3	7	5	10
341	28	2	2	9	10	2	9	5	10
342	35	2	1	7	10	2	7	2	10
343	39	1	1	2	9	0	9	2	10
344	30	1	1	2	9	0	9	0	10
345	25	2	1	8	10	0	9	0	10
346	30	2	1	8	10	2	9	0	10
347	36	1	1	5	7	0	9	0	10
348	39	1	1	0	9	0	9	0	10
349	35	2	1	2	10	0	9	0	10
350	59	1	1	0	9	0	9	0	10
351	46	2	1	0	10	0	9	0	10
352	39	1	1	6	7	0	9	2	10
353	35	2	1	8	10	0	9	2	10
354	36	1	1	5	9	0	9	2	10
355	30	2	1	8	10	0	9	2	10
356	45	2	1	0	10	0	9	0	10
357	50	1	1	0	9	0	8	0	10
358	49	2	1	0	10	5	7	0	10
359	38	2	1	9	10	0	9	0	10
360	50	1	1	7	7	0	8	0	10
361	35	2	1	1	10	0	9	0	10
362	36	2	1	5	10	0	7	0	10
363	52	1	1	0	9	0	9	0	10
364	25	2	1	9	10	0	9	0	10
365	28	2	1	9	10	0	9	0	10
366	35	1	1	0	9	0	9	0	10
367	42	2	1	9	7	0	9	0	10
368	34	1	1	0	9	0	9	0	10
369	25	2	1	4	10	0	9	0	10
370	25	2	1	14	10	0	9	0	10
371	32	1	1	15	9	4	9	2	10
372	56	2	1	6	10	0	9	2	10
373	54	1	1	9	7	0	9	0	10
374	42	2	1	15	10	4	7	5	10
375	42	1	1	10	7	12	1	2	10
376	58	2	1	0	10	0	9	0	10
377	39	2	1	10	10	0	9	0	10
378	50	1	1	12	1	5	9	0	10
379	45	2	1	0	10	1	9	0	10
380	57	1	1	6	9	3	9	1	10
381	35	1	1	9	9	0	9	5	10
382	28	2	1	8	10	9	9	0	10
383	58	1	1	8	7	0	9	0	10
384	45	2	1	2	10	0	7	0	10
385	49	2	1	0	10	0	9	0	10
386	25	2	1	6	10	0	9	0	10
387	28	1	1	5	9	0	9	0	10
388	38	1	1	0	9	0	9	0	10
389	34	2	1	6	10	0	8	0	10
390	52	1	1	0	9	0	9	0	10
391	40	2	1	5	10	0	9	0	10
392	36	2	1	5	10	0	9	0	10
393	40	1	1	0	9	0	9	0	10
394	29	2	1	7	10	0	9	0	10
395	35	1	1	0	9	0	9	0	10
396	35	2	1	0	10	5	7	0	10
397	40	1	1	0	9	0	9	0	10
398	26	2	1	9	10	0	7	0	10
399	31	1	1	10	9	0	9	0	10
400	25	1	1	4	9	2	9	3	10
401	25	2	1	6	10	3	9	4	10
402	43	2	1	0	10	2	9	0	10
403	59	1	1	0	9	0	7	0	10
404	26	1	1	15	7	0	9	0	10
405	57	2	1	0	10	1	7	0	10
406	29	2	1	4	10	0	7	0	10
407	25	1	1	6	9	0	9	0	10
408	53	1	1	0	9	0	9	0	10
409	40	2	1	4	10	0	9	0	10
410	45	1	1	0	9	0	9	0	10
411	30	2	1	0	10	0	9	0	10
412	33	1	1	0	9	0	9	0	10
413	27	2	1	6	10	2	9	0	10
414	40	1	1	2	9	2	9	0	10
415	38	2	1	6	10	0	9	0	10
416	25	2	1	5	10	0	9	0	10
417	40	2	1	0	10	0	9	0	10
418	48	1	1	0	9	0	9	0	10
419	30	1	1	10	9	0	9	0	10
420	25	2	1	12	10	0	9	5	10
421	49	1	1	5	9	0	9	0	10
422	40	2	1	0	10	0	9	3	10
423	49	2	1	5	10	0	9	0	10
424	40	1	1	8	4	0	9	5	10
425	35	2	1	10	10	0	9	3	10
426	31	2	1	3	10	0	8	0	10
427	39	2	1	4	10	9	8	5	10
428	49	1	1	6	9	0	9	0	10
429	56	2	1	0	10	0	8	0	10
430	45	2	1	0	10	6	9	0	10
431	48	1	1	0	9	0	9	0	10
432	45	2	1	0	10	0	9	0	9
433	52	1	1	8	9	5	9	0	10
434	43	2	1	8	10	10	9	8	10
435	42	1	1	0	9	0	9	0	10
436	35	2	1	0	10	0	9	0	10
437	35	1	1	0	9	0	9	0	10
438	39	1	1	10	7	5	9	0	10
439	31	2	1	6	10	6	7	0	10
440	54	1	1	0	9	0	9	0	10
441	48	2	1	0	10	0	9	0	10
442	55	1	1	0	9	0	9	0	10
443	48	2	1	0	9	0	9	0	10
444	35	2	1	5	10	8	7	0	10
445	43	1	1	0	9	0	9	0	10
446	37	2	1	0	10	0	9	0	10
447	56	2	1	0	10	0	9	0	10
448	27	1	1	12	9	5	9	0	10
449	57	2	1	0	10	0	9	0	10
450	27	1	1	14	11	0	9	0	10
451	45	2	1	0	10	0	9	0	10
452	55	1	1	0	5	0	9	0	10
453	41	2	1	0	10	0	9	0	10
454	44	1	1	0	9	0	9	0	10
455	40	1	1	3	9	0	9	0	10
456	35	2	1	0	10	0	9	0	10
457	29	2	1	6	10	5	9	0	10
458	25	2	1	7	10	2	7	0	10
459	31	1	1	9	9	0	9	0	10
460	30	1	1	4	9	0	9	0	10
461	26	2	1	5	10	0	9	0	9
462	43	2	1	0	10	0	9	0	10
463	48	1	1	0	9	0	9	0	10
464	58	1	1	0	9	0	9	0	10
465	49	2	1	0	10	0	9	0	10
466	46	1	1	5	8	0	9	0	10
467	40	2	1	5	10	8	7	0	10
468	38	2	1	0	10	0	9	0	10
469	45	1	1	0	9	0	9	0	10
470	39	1	1	0	9	0	9	0	10
471	53	2	1	0	10	0	9	0	9
472	34	1	1	10	9	9	9	3	10
473	48	2	1	3	10	3	9	0	10
474	55	2	1	3	10	0	9	0	10
475	48	1	1	5	9	10	1	0	10
476	43	2	1	2	10	0	2	0	10
477	58	2	1	0	10	0	9	0	10
478	30	2	1	10	10	8	7	5	10
479	41	1	1	14	1	14	1	5	10
480	25	1	1	14	1	7	9	0	10
481	41	2	1	0	10	0	9	0	10
482	48	1	1	2	7	0	9	0	10
483	57	1	1	0	8	0	9	0	10
484	25	2	1	5	10	0	9	0	10
485	25	2	1	7	10	10	9	6	10
486	36	1	1	9	9	6	9	0	10
487	40	1	1	5	8	0	9	0	10
488	33	2	1	5	10	0	9	0	10
489	35	2	1	3	10	0	9	0	10
490	43	1	1	0	8	0	9	0	10
491	57	2	1	0	10	0	9	0	10
492	59	2	1	5	10	0	9	0	10
493	28	1	1	16	11	14	1	5	10
494	35	2	1	0	10	0	9	0	10
495	46	2	1	2	10	0	9	0	10
496	26	2	1	4	10	0	9	0	10
497	33	1	1	5	8	5	9	2	10
498	38	2	1	0	10	9	5	0	10
499	35	1	1	14	9	5	9	5	10
500	25	2	1	12	10	5	9	5	10
501	52	2	1	0	10	0	7	0	10
502	45	1	1	2	9	0	9	0	10
503	30	2	1	4	10	2	7	3	10
504	30	1	1	8	9	5	9	0	10
505	48	1	1	3	9	0	9	0	9
506	46	2	1	0	9	0	9	0	9
507	32	1	1	0	9	4	9	0	10
508	50	1	1	0	10	0	9	0	10
509	44	2	1	0	10	0	9	0	10
510	40	1	1	2	8	4	9	0	9
511	33	2	1	0	10	9	9	0	9
512	25	2	1	10	10	8	9	0	10
513	29	1	1	9	9	0	9	0	10
514	35	1	1	0	9	0	9	0	10
515	27	2	1	4	10	0	9	0	10
516	29	1	1	4	9	0	9	0	9
517	25	2	1	6	10	0	7	4	10
518	30	1	1	5	9	0	9	0	10
519	48	2	1	0	10	0	9	0	10
520	25	1	1	7	10	4	9	0	10
521	57	2	1	0	9	0	9	0	9
522	33	2	1	1	10	0	9	0	10
523	45	1	1	0	9	0	9	0	10
524	47	2	1	0	9	0	9	0	10
525	31	2	1	8	9	1	9	0	9
526	42	1	1	0	9	7	9	0	9
527	31	2	1	6	10	0	9	0	10
528	42	1	1	0	9	0	9	0	6
529	27	2	1	0	10	5	9	0	10
530	35	1	1	6	7	4	9	0	10
531	55	2	1	0	9	4	9	0	9
532	28	1	1	0	7	9	9	8	10
533	25	2	1	10	10	0	9	0	10
534	38	2	1	0	10	0	9	0	10
535	41	1	1	0	9	0	9	0	10
536	45	1	1	2	9	0	9	0	10
537	50	1	1	5	9	0	9	0	10
538	37	2	1	0	10	0	9	0	10
539	56	1	1	10	9	12	9	8	10
540	28	2	1	8	7	10	9	0	10
541	44	2	1	8	10	12	9	7	10
542	59	1	1	10	1	4	6	2	10
543	44	2	1	5	10	0	9	0	10
544	49	1	1	5	9	2	9	0	10
545	32	2	1	8	10	0	9	0	10
546	35	1	1	0	9	0	9	0	10
547	31	2	1	4	10	0	9	0	10
548	40	1	1	0	9	5	9	0	10
549	40	1	1	4	7	10	7	0	10
550	30	2	1	0	10	10	7	0	10
551	35	1	1	4	9	5	9	3	10
552	36	2	1	10	10	0	9	0	10
553	36	2	1	8	7	0	9	0	10
554	34	1	1	14	7	12	9	3	10
555	27	2	1	8	10	2	9	1	10
556	55	2	1	3	10	0	9	0	10
557	25	2	1	5	10	0	9	5	10
558	31	1	1	8	8	0	8	0	10
559	53	1	1	8	9	0	9	0	10
560	43	2	1	2	10	0	9	0	10
561	50	1	1	5	9	0	9	0	10
562	35	2	1	8	10	5	9	0	10
563	25	1	1	10	8	5	9	2	10
564	46	2	1	2	10	0	9	0	10
565	55	1	1	8	9	5	9	0	10
566	31	1	1	6	9	0	9	0	10
567	25	2	1	5	10	0	9	0	10
568	27	2	1	7	10	0	9	0	10
569	30	1	1	9	9	6	9	0	10
570	45	1	1	0	9	0	9	0	10
571	35	2	1	2	10	3	9	0	10
572	37	2	1	10	10	5	9	4	10
573	48	1	1	10	9	9	9	8	10
574	43	2	1	0	10	0	9	0	10
575	49	1	1	0	9	0	9	0	10
576	42	2	1	0	10	0	9	0	10
577	57	2	2	16	3	10	2	5	10
578	36	2	2	10	10	10	1	0	10
579	38	2	2	10	10	0	9	0	10
580	52	1	2	9	5	9	9	3	10
581	45	1	2	4	7	12	9	8	10
582	32	2	2	10	10	0	9	0	10
583	40	1	2	12	5	0	9	0	10
584	27	2	2	5	10	9	6	5	10
585	30	1	2	5	9	9	9	3	10
586	54	2	2	5	10	10	4	7	10
587	50	2	2	10	9	9	4	5	10
588	30	1	2	12	11	16	1	10	10
589	40	1	2	16	1	12	1	10	10
590	35	1	2	12	3	5	9	2	10
591	33	2	2	11	10	12	5	7	10
592	28	1	2	12	4	0	9	0	10
593	56	2	2	0	10	5	9	0	10
594	49	2	2	10	10	0	9	0	10
595	30	2	2	16	10	12	1	10	10
596	32	1	2	16	1	8	9	9	10
597	29	1	2	12	1	10	1	8	10
598	57	1	2	14	11	10	1	10	10
599	46	2	2	12	10	8	5	5	10
600	40	1	2	6	11	16	2	12	10
601	58	2	2	5	10	0	9	0	10
602	30	1	2	16	11	16	2	7	10
603	25	2	2	10	10	12	6	0	10
604	35	1	2	0	5	0	5	0	10
605	32	2	2	9	10	8	9	0	10
606	47	2	2	8	10	2	8	0	10
607	27	1	2	5	11	0	9	8	10
608	35	1	1	9	10	0	6	0	10
609	25	2	2	8	10	5	9	7	10
610	32	1	2	10	5	3	5	0	10
611	32	1	2	12	7	16	3	8	10
612	30	2	2	16	10	12	7	10	1
613	42	1	2	12	7	10	4	0	10
614	37	2	2	10	10	8	9	8	10
615	32	1	2	10	5	8	9	5	10
616	27	2	2	10	10	9	9	5	10
617	42	1	2	16	3	10	4	0	10
618	37	2	2	16	3	0	7	0	10
619	32	2	2	9	10	12	1	9	10
620	53	2	2	0	10	5	9	0	10
621	29	2	2	7	10	10	9	5	10
622	40	2	2	12	10	4	9	0	10
623	30	1	2	9	5	0	9	0	10
624	25	2	2	12	10	0	9	0	10
625	45	2	2	10	10	0	9	0	10
626	52	1	2	12	2	10	2	0	10
627	26	2	2	16	10	8	9	8	10
628	42	2	2	10	10	10	5	8	10
629	45	1	2	12	1	10	1	8	10
630	40	1	2	16	1	10	1	5	10
631	33	2	2	10	10	0	9	5	10
632	25	2	2	9	11	10	7	5	10
633	40	1	2	0	5	0	9	1	10
634	35	2	2	8	10	2	9	0	10
635	47	2	2	0	10	5	4	0	10
636	47	2	2	10	10	10	1	6	10
637	49	1	2	16	4	16	1	8	10
638	25	2	2	16	10	10	1	8	10
639	33	2	2	12	10	9	9	9	10
640	44	1	2	16	1	0	5	0	10
641	53	2	2	12	1	12	1	0	10
642	25	2	2	9	10	0	9	0	10
643	25	1	2	16	1	12	1	12	10
644	41	2	2	12	10	10	5	5	10
645	38	1	2	16	7	16	1	9	10
646	36	2	2	14	7	9	9	0	10
647	35	2	2	10	10	8	9	5	10
648	36	2	1	10	10	0	7	0	10
649	53	1	1	10	7	0	6	0	10
650	27	2	1	6	10	0	9	0	10
651	30	1	1	9	8	5	9	5	10
652	29	2	1	6	10	0	9	0	10
653	33	1	1	0	9	0	6	0	10
654	30	1	1	8	1	5	9	0	10
655	29	2	1	10	10	9	9	8	10
656	57	2	1	2	10	0	9	0	10
657	58	2	1	0	10	4	6	0	10
658	39	2	1	0	10	0	9	0	10
659	53	1	1	5	6	0	6	0	10
660	47	2	1	0	10	0	9	0	10
661	30	2	1	6	10	0	5	8	10
662	54	1	1	8	5	0	9	0	10
663	41	2	1	0	10	0	9	0	10
664	31	2	1	4	10	0	9	0	10
665	31	1	1	1	9	0	9	0	10
666	36	2	1	0	10	0	9	0	10
667	52	1	1	0	9	0	9	0	10
668	49	2	1	0	10	0	9	0	10
669	45	1	1	12	9	5	9	0	10
670	41	2	1	9	10	10	9	0	10
671	38	1	1	0	9	10	9	0	10
672	27	2	1	5	10	0	9	0	10
673	39	2	1	0	10	0	9	0	10
674	45	1	1	3	9	0	9	0	10
675	25	2	1	0	10	0	9	0	10
676	32	1	1	0	7	0	7	0	10
677	49	2	1	0	10	0	9	0	10
678	40	2	1	0	10	0	9	0	10
679	34	2	1	0	10	0	9	0	10
680	39	1	1	0	9	0	9	0	10
681	35	1	1	2	10	0	9	0	10
682	31	2	1	7	10	1	9	0	10
683	35	2	1	0	10	0	9	0	10
684	26	1	1	7	6	5	6	0	10
685	40	1	1	0	9	0	9	0	10
686	33	2	1	0	10	0	9	0	10
687	26	1	1	5	7	0	9	0	10
688	26	2	1	8	10	5	9	0	10
689	36	1	1	5	9	0	9	0	10
690	25	1	1	2	5	0	9	0	10
691	31	2	1	0	10	0	9	0	10
692	40	1	1	0	9	0	9	0	10
693	25	1	1	10	7	0	6	0	10
694	32	1	1	7	4	5	6	0	10
695	28	2	1	8	10	10	6	0	10
696	37	2	1	11	10	10	4	5	10
697	39	1	1	8	7	3	7	0	10
698	49	1	1	4	7	9	7	0	10
699	40	2	1	0	10	0	8	0	10
700	28	2	1	9	10	7	7	6	10
701	35	1	1	5	7	0	9	0	10
702	37	2	1	3	10	0	9	0	10
703	38	2	1	10	10	5	6	3	10
704	34	2	1	2	10	0	9	0	10
705	45	1	1	0	9	0	9	0	10
706	42	1	1	8	7	0	6	0	10
707	31	2	1	8	10	0	9	0	10
708	59	1	1	9	11	8	7	8	10
709	44	2	1	8	10	12	7	5	10
710	50	1	1	8	7	0	9	0	10
711	34	2	1	0	10	9	5	0	10
712	35	1	1	5	8	10	7	8	10
713	33	1	1	6	7	10	7	8	10
714	45	1	1	8	7	0	9	0	10
715	40	2	1	10	10	0	9	0	10
716	54	1	1	0	8	0	6	0	10
717	39	2	1	1	10	0	6	0	10
718	32	2	1	9	10	5	5	0	10
719	38	1	1	0	8	0	9	0	10
720	44	2	1	8	10	0	9	0	10
721	35	1	1	5	8	0	9	0	10
722	31	2	1	5	10	10	8	5	10
723	42	2	1	0	9	8	6	0	10
724	32	1	1	0	7	0	9	0	10
725	25	2	1	5	10	0	5	0	10
726	40	2	1	0	9	0	9	0	10
727	41	1	1	4	9	0	9	0	10
728	37	2	1	0	10	7	9	0	10
729	32	1	1	5	9	0	9	0	10
730	25	2	1	5	10	0	9	0	10
731	54	2	1	1	10	9	9	0	10
732	25	1	1	7	11	0	2	0	10
733	27	2	1	12	10	12	4	0	10
734	34	2	1	5	10	0	9	0	10
735	42	1	1	0	9	0	9	0	10
736	26	2	1	5	10	0	6	0	10
737	35	1	1	0	9	0	6	0	10
738	57	2	1	0	10	0	9	0	10
739	44	2	1	0	10	10	9	0	10
740	25	1	1	4	9	0	8	0	10
741	41	2	1	12	10	0	2	0	10
742	46	1	1	10	6	0	6	0	10
743	48	1	1	0	9	0	9	0	10
744	36	2	1	0	9	0	9	0	10
745	50	1	1	0	2	0	6	0	10
746	35	2	1	6	10	8	6	0	10
747	25	2	1	3	10	0	9	0	10
748	30	1	1	4	9	5	9	0	10
749	44	2	1	1	9	0	9	0	10
750	50	1	1	0	9	0	9	0	10
751	26	1	1	4	4	0	6	0	10
752	25	2	1	7	10	0	6	0	10
753	31	2	1	0	10	0	9	0	10
754	40	1	1	0	9	0	9	0	10
755	25	2	1	7	10	0	9	0	10
756	30	1	1	0	7	0	9	0	10
757	59	2	1	0	10	0	6	0	10
758	30	2	1	3	10	0	5	0	10
759	35	1	1	0	9	0	9	0	10
760	48	1	1	0	6	0	6	0	10
761	45	2	1	0	10	0	6	0	10
762	25	2	1	6	10	0	5	0	10
763	28	1	1	6	5	0	5	0	10
764	57	2	1	0	9	0	9	0	10
765	27	1	1	3	7	0	9	0	10
766	29	2	1	7	10	2	2	0	10
767	25	1	1	0	9	0	9	0	10
768	30	2	1	6	10	0	9	0	10
769	35	1	1	4	9	0	9	0	10
770	38	2	1	0	10	0	6	0	10
771	45	1	1	0	9	0	9	0	10
772	35	1	1	5	7	0	7	0	10
773	25	2	1	7	10	2	6	0	10
774	48	2	1	0	10	0	6	0	10
775	58	1	1	0	5	0	9	0	10
776	40	2	1	0	10	0	9	0	10
777	45	1	1	2	9	0	9	0	10
778	36	2	1	0	10	5	4	0	10
779	52	2	1	0	10	0	9	0	10
780	40	1	1	0	9	0	5	0	10
781	34	2	1	0	10	0	9	0	10
782	45	1	1	0	9	0	9	0	10
783	37	2	1	2	10	8	9	0	10
784	35	1	1	0	9	0	9	0	10
785	32	2	1	0	10	0	5	0	10
786	45	1	1	0	7	0	9	0	10
787	38	2	1	1	10	0	9	0	10
788	29	2	1	0	10	0	8	0	10
789	35	1	1	0	8	0	9	0	10
790	36	2	1	9	10	0	6	2	10
791	42	1	1	11	9	0	2	0	10
792	37	2	1	3	10	0	9	0	10
793	45	1	1	0	9	0	9	0	10
794	26	1	1	5	9	0	9	0	10
795	55	2	1	0	10	0	9	0	10
796	30	1	1	5	9	1	9	0	10
797	29	2	1	7	10	0	9	0	10
798	34	1	1	8	9	0	9	0	10
799	42	2	1	2	9	0	7	0	10
800	32	2	1	5	10	6	9	0	10
801	42	1	1	5	9	0	9	0	10
802	28	1	1	2	8	0	9	0	10
803	41	2	1	4	10	5	9	0	10
804	45	1	1	6	9	4	9	0	10
805	34	1	1	8	9	0	9	5	10
806	31	2	1	7	10	0	9	0	10
807	52	2	1	0	9	0	9	0	10
808	30	2	1	7	10	0	9	0	10
809	25	2	1	0	9	0	9	0	10
810	35	1	1	3	9	7	9	0	10
811	30	2	1	5	10	0	9	0	10
812	38	1	1	5	6	0	9	0	10
813	40	1	1	5	7	0	9	0	10
814	34	2	1	6	10	5	7	0	10
815	58	2	1	0	9	0	9	0	10
816	33	2	1	4	10	8	4	5	10
817	42	1	1	0	9	0	9	0	10
818	41	2	1	5	10	0	9	0	10
819	48	1	1	2	9	5	9	0	10
820	45	1	1	0	9	0	9	0	10
821	32	2	1	1	10	6	9	4	10
822	31	2	1	5	10	6	9	5	10
823	36	1	1	5	9	0	9	0	10
824	55	1	1	5	9	0	9	0	10
825	41	2	1	1	10	8	9	0	10
826	40	1	1	10	7	0	7	0	10
827	29	2	1	7	10	5	7	5	10
828	55	1	1	0	7	0	7	0	10
829	43	2	1	5	10	8	7	5	10
830	31	2	1	5	10	0	9	0	10
831	40	1	1	9	9	5	9	0	10
832	33	2	1	7	10	0	9	0	10
833	25	2	1	7	10	10	9	9	10
834	28	1	1	4	9	0	9	0	10
835	30	1	1	5	9	0	9	3	10
836	27	2	1	7	10	0	9	2	10
837	32	1	1	6	9	5	9	0	10
838	48	1	1	10	9	0	9	0	10
839	38	2	1	5	9	0	9	0	10
840	47	2	1	0	10	9	9	0	10
841	56	1	1	5	9	0	9	0	10
842	47	2	1	9	10	5	9	5	10
843	29	2	1	9	10	10	9	3	10
844	36	1	1	10	9	5	9	2	10
845	35	1	1	5	7	0	7	0	10
846	28	2	1	1	10	0	7	0	10
847	38	2	1	7	10	5	9	0	10
848	50	1	1	10	9	6	9	0	10
849	49	2	1	0	10	3	9	0	10
850	45	1	1	8	9	7	9	4	10
851	32	2	1	8	10	7	9	2	10
852	30	1	1	5	9	0	9	0	10
853	28	2	1	7	10	1	9	0	10
854	55	1	1	5	9	5	9	0	10
855	27	2	1	9	10	9	9	5	10
856	55	1	1	2	7	0	7	0	10
857	46	2	1	0	10	0	7	0	10
858	35	1	1	9	7	5	9	2	10
859	28	2	1	2	10	0	9	0	10
860	44	1	1	0	7	0	9	0	10
861	26	1	1	2	7	0	7	0	10
862	47	2	1	0	10	0	9	0	10
863	55	1	1	5	7	0	9	0	10
864	33	1	1	4	9	0	9	0	10
865	32	1	1	5	9	0	9	0	10
866	27	2	1	7	10	9	9	0	10
867	28	2	1	7	10	0	9	0	10
868	36	1	1	4	9	9	9	0	10
869	30	2	1	7	10	0	9	0	10
870	34	1	1	9	9	0	9	4	10
871	29	2	1	6	10	0	8	0	10
872	35	1	1	5	8	0	9	0	10
873	32	1	1	5	9	0	9	0	10
874	28	2	1	2	10	0	9	0	10
875	25	1	1	4	10	0	9	0	10
876	25	1	1	8	9	0	9	0	10
877	38	1	1	16	7	0	9	0	10
878	25	2	1	10	10	0	7	0	10
879	59	1	1	2	9	0	9	0	10
880	51	2	1	0	10	0	9	0	10
881	43	1	1	5	7	0	9	0	10
882	38	2	1	7	10	0	7	0	10
883	35	1	1	12	7	7	9	0	10
884	37	2	1	5	10	0	6	0	10
885	33	1	1	0	9	0	9	0	10
886	29	2	1	14	10	16	1	5	10
887	38	2	1	3	10	9	9	0	10
888	41	1	1	8	7	0	9	0	10
889	59	2	1	4	10	0	9	2	10
890	35	1	1	5	9	10	5	0	10
891	32	2	1	7	10	5	7	5	10
892	39	1	1	9	9	3	9	0	10
893	25	2	1	7	10	0	9	0	10
894	32	2	1	5	10	6	4	0	10
895	39	1	1	0	7	0	7	0	10
896	54	2	1	0	10	0	9	0	10
897	38	2	1	0	10	0	9	0	10
898	28	2	1	5	10	0	9	0	10
899	32	1	1	0	9	0	9	0	10
900	28	2	1	8	10	5	9	0	10
901	26	2	1	9	10	12	9	0	10
902	40	1	1	0	9	0	9	0	10
903	50	1	1	0	9	0	9	0	10
904	46	2	1	0	10	0	9	0	10
905	58	2	1	0	10	0	9	0	10
906	27	2	1	7	10	8	7	0	10
907	32	1	1	4	9	0	9	0	10
908	35	1	1	0	9	0	9	0	10
909	33	2	1	5	10	10	9	0	10
910	43	1	1	5	5	6	9	0	10
911	28	2	1	6	10	5	5	5	10
912	59	2	1	5	10	9	9	0	10
913	40	1	1	3	9	5	9	0	10
914	34	2	1	6	10	0	7	0	10
915	32	2	1	8	10	0	7	0	10
916	35	1	1	9	9	0	9	0	10
917	30	1	1	7	9	5	9	0	10
918	32	1	1	8	5	9	9	0	10
919	25	2	1	7	10	8	9	0	10
920	25	2	1	7	10	0	9	0	10
921	29	1	1	9	9	0	9	0	10
922	35	1	1	12	7	5	9	0	10
923	25	2	1	7	10	0	9	0	10
924	50	1	1	5	9	9	9	0	10
925	38	2	1	8	10	0	9	0	10
926	55	2	1	0	10	0	9	0	10
927	48	1	1	5	9	10	9	4	10
928	41	2	1	0	10	0	7	0	10
929	35	1	1	5	9	0	9	5	10
930	26	2	1	2	10	0	7	0	10
931	39	2	1	5	10	10	9	0	10
932	47	1	1	0	9	0	9	0	10
933	59	2	1	0	10	0	9	0	10
934	35	1	1	0	8	0	9	0	10
935	27	2	1	5	10	0	9	0	10
936	58	2	1	0	10	0	9	0	10
937	48	1	1	0	9	0	9	0	10
938	45	2	1	2	10	0	9	0	10
939	55	1	1	0	9	0	9	0	10
940	45	2	1	5	10	0	9	0	10
941	34	2	1	0	10	0	9	0	10
942	42	1	1	0	8	0	9	0	10
943	48	1	2	8	1	8	1	0	10
944	37	2	2	8	10	9	7	0	10
945	38	2	2	0	10	0	9	0	10
946	46	1	2	9	7	0	9	0	10
947	45	1	2	8	8	5	8	0	10
948	45	2	2	10	10	5	3	8	10
949	35	2	2	16	7	8	4	12	3
950	38	1	2	16	1	8	4	12	3
951	25	2	2	4	10	4	2	5	10
952	25	1	2	5	5	5	4	5	10
953	27	1	2	15	5	14	5	7	10
954	58	2	2	0	10	0	9	0	10
955	38	1	2	12	7	10	1	10	10
956	26	2	2	9	10	5	4	0	10
957	35	1	2	5	7	0	9	0	10
958	25	2	2	6	10	0	9	0	10
959	47	1	2	9	11	3	5	2	10
960	37	2	2	9	10	3	6	3	10
961	43	1	2	5	9	3	9	0	10
962	38	2	2	0	5	0	6	0	10
963	39	2	2	0	2	4	9	0	10
964	55	1	2	6	8	5	8	3	10
965	35	1	2	5	8	0	9	0	10
966	53	2	2	0	10	8	5	0	10
967	45	2	2	5	10	0	9	0	10
968	34	2	2	7	10	3	2	0	10
969	36	1	2	1	8	0	8	0	10
970	29	2	2	16	10	8	7	2	10
971	37	1	2	14	1	8	9	10	10
972	47	2	2	0	10	0	9	0	10
973	55	1	2	0	8	0	7	0	10
974	30	2	2	0	5	0	2	0	10
975	35	1	2	8	9	8	5	5	10
976	29	2	2	0	10	5	9	0	10
977	32	2	2	9	8	8	8	5	10
978	25	2	2	8	10	0	9	2	10
979	26	1	2	8	2	5	2	2	10
980	32	2	2	10	10	10	5	10	10
981	37	1	2	10	11	7	4	0	10
982	45	2	2	5	10	8	9	0	10
983	53	1	2	10	4	0	9	0	10
984	44	2	2	0	10	0	9	0	10
985	38	1	2	9	5	2	7	0	10
986	33	2	2	0	10	2	9	0	10
987	45	2	2	10	10	10	9	9	10
988	50	1	2	14	1	5	7	0	10
989	59	2	2	3	10	5	9	0	10
990	26	2	2	10	10	5	9	5	10
991	29	1	2	10	7	5	8	10	10
992	31	2	2	16	11	16	1	12	1
993	30	1	2	16	2	12	4	8	10
994	25	2	2	4	10	10	5	0	10
995	33	1	2	0	5	0	5	0	10
996	54	1	2	0	11	4	9	0	10
997	38	2	2	5	10	0	9	2	10
998	29	1	2	16	11	0	2	0	10
999	28	2	2	16	10	10	9	5	10
1000	27	1	2	12	11	10	4	6	10
1001	51	2	2	6	10	10	4	0	10
1002	44	2	2	12	10	10	4	5	10
1003	51	1	2	12	7	8	3	0	10
1004	42	2	2	0	2	8	2	0	10
1005	31	2	2	9	10	10	3	0	10
1006	34	1	2	16	5	12	3	4	10
1007	30	2	2	16	3	16	1	12	1
1008	36	1	2	16	3	10	3	9	10
1009	40	2	2	7	10	0	7	0	10
1010	50	1	2	10	2	8	4	7	10
1011	33	1	2	16	1	12	1	9	10
1012	54	2	2	10	10	8	2	5	10
1013	34	1	2	10	8	5	9	5	10
1014	30	2	2	16	10	9	7	0	10
1015	34	1	2	14	2	2	9	1	10
1016	40	1	2	8	7	0	9	0	10
1017	32	2	2	9	10	5	7	5	10
1018	38	2	2	5	5	0	9	0	10
1019	44	1	2	2	2	5	9	0	5
1020	28	2	2	8	10	0	9	5	10
1021	38	1	2	9	7	4	7	0	10
1022	32	1	2	0	7	0	9	0	10
1023	27	2	2	4	5	4	5	0	10
1024	37	1	2	5	8	10	4	0	10
1025	32	2	2	7	10	0	9	0	9
1026	40	1	2	7	7	9	8	3	10
1027	33	2	2	8	10	3	9	0	10
1028	56	2	1	0	10	8	9	0	10
1029	25	1	1	5	6	10	4	3	10
1030	57	2	1	0	10	0	9	0	10
1031	42	2	1	0	10	0	8	0	10
1032	48	1	1	0	9	0	9	0	10
1033	30	2	1	8	9	0	7	0	10
1034	34	1	1	6	7	10	3	0	4
1035	37	2	1	0	10	10	3	0	4
1036	33	2	1	0	10	0	9	0	10
1037	40	1	1	0	9	0	9	0	10
1038	49	2	1	0	10	4	9	0	10
1039	42	2	1	0	10	9	9	0	10
1040	37	2	1	6	10	0	9	5	10
1041	42	1	1	5	9	0	7	0	10
1042	56	1	1	3	8	0	9	0	10
1043	48	2	1	4	10	0	9	0	10
1044	38	2	1	3	10	10	2	0	10
1045	44	1	1	0	9	0	9	0	5
1046	30	1	1	5	9	0	9	0	10
1047	26	2	1	4	10	0	9	3	10
1048	37	1	1	7	9	5	9	3	10
1049	45	1	1	6	9	2	9	0	10
1050	41	2	1	4	10	0	9	0	10
1051	42	1	1	5	7	0	9	0	10
1052	35	1	1	7	10	0	9	2	10
1053	37	2	1	0	10	10	9	0	10
1054	50	1	1	0	7	0	9	0	10
1055	40	2	1	0	10	0	9	0	10
1056	26	2	1	8	10	2	2	3	10
1057	27	1	1	4	2	0	2	0	10
1058	27	2	1	9	10	0	9	2	10
1059	35	1	1	9	7	12	9	5	10
1060	35	1	1	5	9	0	9	0	10
1061	28	2	1	6	10	0	9	0	10
1062	42	1	1	5	9	0	9	0	10
1063	30	2	1	10	10	0	4	0	10
1064	46	1	1	5	9	0	9	2	10
1065	41	2	1	6	10	0	9	0	10
1066	32	1	1	8	9	0	9	0	10
1067	30	2	1	5	10	5	9	6	10
1068	43	2	1	4	10	0	9	0	10
1069	55	2	1	0	10	0	5	0	10
1070	28	1	1	12	5	0	9	0	10
1071	28	1	1	16	10	0	9	8	10
1072	29	1	1	16	1	5	9	4	10
1073	38	2	1	8	10	0	7	7	10
1074	41	1	1	5	9	12	9	8	10
1075	30	1	1	0	7	0	5	0	10
1076	56	2	1	0	10	0	9	0	10
1077	43	2	1	5	10	0	9	0	10
1078	35	2	1	4	10	0	9	0	10
1079	43	2	1	5	10	0	9	0	10
1080	59	1	1	7	9	0	9	0	10
1081	31	1	1	9	7	12	9	0	10
1082	27	2	1	7	10	0	9	0	10
1083	54	2	1	0	10	3	9	0	10
1084	49	2	1	4	10	0	9	0	10
1085	45	1	1	5	9	8	9	4	10
1086	38	2	1	7	10	0	9	0	10
1087	45	1	1	2	10	0	9	0	10
1088	33	1	1	5	9	0	8	4	5
1089	46	2	1	0	10	0	9	0	10
1090	29	2	1	8	10	7	7	9	10
1091	25	1	1	9	7	0	9	0	10
1092	50	1	1	0	8	0	9	0	10
1093	39	2	1	0	10	0	9	0	10
1094	50	2	1	0	10	10	1	0	10
1095	35	1	1	5	8	0	9	0	10
1096	25	2	1	5	10	0	9	0	10
1097	30	1	1	5	7	4	9	0	10
1098	33	2	1	3	10	0	7	0	10
1099	45	1	1	0	7	0	6	0	10
1100	28	1	1	0	9	0	9	0	10
1101	25	2	1	6	10	0	9	0	10
1102	49	2	1	0	10	0	9	0	10
1103	33	1	1	10	9	0	9	0	10
1104	40	2	1	0	10	0	9	0	10
1105	27	1	1	0	9	0	9	0	10
1106	40	1	1	0	8	0	8	0	10
1107	32	2	1	0	10	10	1	0	10
1108	49	1	1	0	10	0	9	0	10
1109	37	2	1	0	10	0	9	0	10
1110	50	1	1	0	9	0	9	0	10
1111	40	1	1	0	9	0	9	0	10
1112	33	2	1	0	10	0	9	0	10
1113	45	1	1	0	9	0	9	0	10
1114	31	2	1	5	10	10	7	0	10
1115	30	2	1	0	10	0	9	0	10
1116	35	1	1	10	4	8	6	5	10
1117	53	2	1	5	10	0	6	0	10
1118	40	1	1	0	6	0	9	0	10
1119	36	2	1	4	10	0	9	0	10
1120	50	1	1	9	9	0	9	0	10
1121	46	2	1	0	10	0	5	0	10
1122	49	2	1	0	10	0	9	0	10
1123	25	1	1	0	9	0	9	0	10
1124	55	1	1	0	7	0	9	0	10
1125	44	2	1	0	10	0	9	0	10
1126	45	2	1	0	10	0	9	0	10
1127	32	2	1	0	10	0	9	0	10
1128	38	1	1	0	6	0	6	0	10
1129	53	2	1	0	10	0	9	0	10
1130	34	2	1	8	10	5	6	2	10
1131	50	1	1	0	9	0	9	0	10
1132	39	2	1	1	10	0	6	0	10
1133	45	1	1	0	8	0	9	0	10
1134	40	1	1	10	9	0	9	0	10
1135	31	2	1	8	10	0	9	0	10
1136	38	1	1	10	6	7	6	0	10
1137	33	2	1	4	10	0	7	0	10
1138	25	2	1	8	10	0	9	0	10
1139	50	1	1	5	9	0	9	0	10
1140	40	2	1	8	10	10	1	8	10
1141	42	1	1	0	6	0	6	0	10
1142	35	2	1	0	10	0	6	0	10
1143	57	2	1	2	10	0	6	0	10
1144	26	1	1	5	7	0	9	0	10
1145	27	2	1	8	10	10	6	5	10
1146	33	1	1	10	6	6	6	3	10
1147	48	2	1	0	10	0	6	0	10
1148	38	1	1	16	3	9	9	8	10
1149	33	2	1	16	10	16	1	8	10
1150	48	2	1	0	10	0	9	0	10
1151	40	2	1	4	10	0	6	0	10
1152	48	1	1	12	6	0	6	0	10
1153	43	1	1	10	1	0	9	0	10
1154	37	2	1	10	10	0	9	0	10
1155	49	2	1	0	10	0	9	0	10
1156	38	1	1	5	9	5	9	0	10
1157	29	2	1	6	10	0	6	0	10
1158	38	2	1	6	10	0	9	0	10
1159	50	1	1	5	9	0	9	0	10
1160	58	1	1	0	9	0	9	0	10
1161	39	2	1	0	10	0	9	0	10
1162	30	1	1	10	6	0	6	0	10
1163	48	2	1	0	10	0	6	0	10
1164	34	2	1	12	10	14	1	9	10
1165	44	1	1	16	1	3	9	4	10
1166	50	1	1	12	1	5	9	0	10
1167	37	2	1	10	10	9	9	9	10
1168	55	2	1	0	10	5	9	0	10
1169	35	2	1	8	10	0	9	2	10
1170	43	2	1	2	9	0	9	0	10
1171	50	1	1	0	11	0	9	0	10
1172	44	2	1	0	10	0	9	0	10
1173	50	1	1	0	9	0	8	0	10
1174	51	1	1	3	9	0	9	0	10
1175	42	2	1	5	10	0	7	0	10
1176	32	1	1	8	9	0	9	0	10
1177	28	2	1	9	10	9	9	8	10
1178	30	2	1	0	9	0	9	3	10
1179	30	2	1	8	10	0	9	0	10
1180	32	1	1	5	9	0	9	0	10
1181	35	1	1	10	9	5	9	0	10
1182	26	2	1	7	10	0	9	0	10
1183	45	1	1	2	9	0	9	0	10
1184	38	2	1	2	10	3	9	0	10
1185	40	1	1	0	9	0	9	0	10
1186	31	2	1	5	10	0	9	0	10
1187	25	1	1	7	9	0	9	0	10
1188	45	2	1	2	10	9	1	5	10
1189	55	1	1	0	9	0	9	0	10
1190	31	1	1	8	8	0	9	0	10
1191	35	2	1	5	10	0	7	0	10
1192	46	1	1	10	7	10	9	0	10
1193	39	2	1	10	10	9	9	5	10
1194	45	2	1	5	10	5	7	3	10
1195	55	1	1	10	7	6	7	3	10
1196	59	1	1	12	9	8	9	5	9
1197	41	2	1	9	10	10	9	0	10
1198	55	2	1	2	10	0	9	0	10
1199	34	2	1	4	10	10	8	0	10
1200	50	1	1	0	7	0	7	0	10
1201	44	1	1	0	7	0	7	5	10
1202	36	2	1	0	10	0	7	0	10
1203	43	1	1	8	7	5	9	0	10
1204	35	2	1	7	10	0	9	0	10
1205	46	2	1	5	10	9	7	5	10
1206	58	1	1	0	7	0	7	0	10
1207	56	1	1	0	9	0	7	0	10
1208	46	2	1	0	10	0	7	0	10
1209	50	1	1	0	9	5	7	0	10
1210	41	2	1	6	10	0	9	0	10
1211	50	1	1	5	8	8	7	0	10
1212	41	2	1	5	10	0	9	0	10
1213	42	2	1	4	10	9	9	0	10
1214	32	1	1	14	9	10	7	7	10
1215	38	1	1	14	4	10	1	12	10
1216	25	2	1	12	10	8	9	5	10
1217	26	2	1	10	10	0	7	5	10
1218	31	1	1	9	7	0	7	0	10
1219	50	1	1	8	7	7	7	0	10
1220	36	2	1	6	10	4	7	0	10
1221	33	1	1	5	7	3	7	3	10
1222	25	2	1	12	10	0	7	0	10
1223	26	2	1	9	7	5	7	5	10
1224	55	1	1	5	10	0	9	0	10
1225	40	1	1	12	4	10	9	0	10
1226	30	2	1	9	10	5	9	5	10
1227	48	1	1	8	7	0	7	0	9
1228	33	2	1	7	10	5	7	5	10
1229	25	2	1	10	10	10	1	3	10
1230	30	1	1	10	7	2	7	0	10
1231	38	1	1	4	7	0	7	1	10
1232	35	2	1	8	10	5	1	0	10
1233	58	1	1	12	7	0	9	0	10
1234	39	2	1	5	10	8	2	0	10
1235	28	2	1	9	10	10	9	8	10
1236	46	1	1	9	7	3	7	0	10
1237	30	1	1	8	7	10	7	5	10
1238	55	2	1	4	10	0	7	0	10
1239	46	2	1	2	10	4	7	3	10
1240	55	1	1	0	9	2	9	2	10
1241	37	1	1	8	7	5	9	5	10
1242	27	2	1	16	10	7	9	4	10
1243	35	2	1	10	10	10	9	5	10
1244	48	1	1	14	9	5	9	4	10
1245	36	2	1	0	10	4	7	0	10
1246	46	1	1	3	8	0	9	2	10
1247	55	1	1	6	10	5	9	0	10
1248	39	2	1	5	10	3	9	0	10
1249	48	1	1	9	9	5	9	0	10
1250	36	2	1	0	10	4	9	0	10
1251	25	1	1	5	9	0	9	0	10
1252	30	1	1	8	9	9	9	0	10
1253	50	1	1	5	9	0	9	0	10
1254	37	2	1	2	10	4	9	3	10
1255	49	2	1	4	10	0	9	10	10
1256	45	1	1	5	7	0	9	0	10
1257	31	2	1	9	10	0	9	0	10
1258	30	2	1	8	10	0	9	0	10
1259	35	1	1	0	9	0	9	5	10
1260	55	1	1	9	4	9	4	6	10
1261	46	2	1	5	10	5	9	10	10
1262	52	1	1	0	9	0	9	0	10
1263	37	2	1	0	10	0	9	0	10
1264	48	1	1	12	9	8	9	0	10
1265	44	2	1	0	10	0	9	0	10
1266	40	2	1	0	10	5	7	0	10
1267	33	2	1	0	10	0	9	0	10
1268	40	1	1	0	9	0	9	0	10
1269	35	1	1	0	9	0	9	0	10
1270	31	2	1	6	10	0	9	0	10
1271	35	1	1	0	9	0	9	0	10
1272	29	2	1	1	10	0	7	0	10
1273	57	2	1	0	10	0	7	0	10
1274	40	1	1	0	7	0	7	0	10
1275	33	2	1	4	10	0	7	0	10
1276	36	2	1	5	10	9	9	4	10
1277	40	1	1	9	7	7	9	4	10
1278	43	2	1	8	10	3	9	0	10
1279	55	1	1	0	9	0	9	0	10
1280	46	2	1	0	10	0	9	0	10
1281	57	1	1	5	9	8	9	0	10
1282	41	2	1	3	10	0	9	0	10
1283	29	1	1	8	9	0	9	0	10
1284	41	1	1	0	9	0	9	0	10
1285	32	2	1	1	10	0	9	0	10
1286	35	1	1	0	9	3	9	3	10
1287	41	2	1	0	9	0	9	0	10
1288	27	1	1	10	9	0	9	0	10
1289	56	2	1	5	10	0	9	0	10
1290	32	2	1	9	10	5	9	2	10
1291	45	1	1	16	1	10	1	5	10
1292	50	1	1	3	9	0	9	0	10
1293	40	2	1	3	10	0	9	0	10
1294	27	2	1	10	10	5	9	5	10
1295	50	1	1	8	9	0	9	0	10
1296	40	2	1	0	10	0	9	0	10
1297	40	2	1	2	10	0	9	0	10
1298	32	2	1	10	10	8	9	5	10
1299	40	1	1	12	9	12	9	5	10
1300	32	2	1	9	10	9	9	3	10
1301	30	2	1	9	10	5	9	0	10
1302	32	1	1	5	9	9	9	9	10
1303	25	2	1	9	10	8	7	5	10
1304	32	1	1	5	9	0	9	0	10
1305	41	2	1	4	10	9	9	0	10
1306	58	2	1	4	10	0	9	0	10
1307	45	1	1	0	9	0	9	0	10
1308	40	2	1	1	10	0	9	0	10
1309	33	1	1	4	7	0	9	0	10
1310	31	2	1	0	10	0	9	0	10
1311	40	1	1	0	9	0	9	0	10
1312	38	2	1	4	10	0	9	0	10
1313	49	2	2	4	10	0	9	0	10
1314	50	2	2	10	5	5	9	0	10
1315	52	2	2	6	8	0	6	0	10
1316	46	2	2	5	10	0	6	0	10
1317	52	1	2	8	7	0	8	0	10
1318	46	2	2	10	10	6	9	5	10
1319	55	2	2	2	5	0	9	0	10
1320	45	2	2	5	10	2	6	0	10
1321	25	1	2	7	8	0	6	3	10
1322	28	1	2	0	8	0	6	0	10
1323	37	2	2	2	6	0	6	0	10
1324	42	1	2	0	6	0	9	0	10
1325	43	2	2	0	6	0	9	0	10
1326	50	1	2	0	6	0	9	0	10
1327	26	1	2	10	7	3	7	0	10
1328	25	1	2	2	6	0	6	0	10
1329	25	2	2	0	10	10	9	0	10
1330	49	1	2	5	5	0	9	0	10
1331	45	2	2	7	10	3	6	10	10
1332	45	1	2	2	7	0	6	0	10
1333	42	2	2	3	10	0	6	0	10
1334	31	1	2	8	5	0	9	0	10
1335	41	2	2	10	10	8	1	5	10
1336	28	2	2	10	10	4	9	0	10
1337	37	1	2	8	5	0	5	0	10
1338	26	2	2	12	10	6	5	3	10
1339	32	1	2	12	5	6	5	4	10
1340	37	1	2	7	5	0	9	0	10
1341	32	2	2	0	10	0	9	0	10
1342	42	2	2	2	5	0	9	0	10
1343	47	1	2	8	5	0	9	0	10
1344	39	1	2	9	8	4	5	0	10
1345	38	1	2	9	7	0	9	0	10
1346	31	1	2	10	8	9	8	4	10
1347	36	2	2	5	10	0	8	0	10
1348	45	1	2	0	9	0	8	0	10
1349	28	2	2	12	10	6	9	5	10
1350	25	2	2	3	10	0	7	0	10
1351	32	1	2	0	8	0	9	0	10
1352	45	1	2	0	5	0	6	2	10
1353	35	2	2	0	10	0	9	0	10
1354	26	1	2	3	5	0	7	0	10
1355	56	1	2	6	5	0	5	0	10
1356	38	2	2	8	10	4	5	0	10
1357	52	2	2	0	10	3	9	0	10
1358	37	2	2	0	10	0	9	0	10
1359	37	1	2	5	7	7	5	0	10
1360	32	2	2	10	10	10	3	0	10
1361	53	2	2	3	5	0	9	0	10
1362	54	2	2	3	5	4	9	0	10
1363	55	1	2	14	2	4	7	0	10
1364	43	2	2	12	10	10	1	8	10
1365	45	1	2	10	7	10	6	2	10
1366	38	2	2	5	10	0	9	0	10
1367	33	1	2	0	7	0	6	5	10
1368	52	2	2	5	10	0	6	0	10
1369	39	2	2	12	10	3	9	0	10
1370	47	1	2	12	7	4	7	0	10
1371	33	2	2	5	10	2	7	0	10
1372	38	1	2	5	7	3	7	0	10
1373	57	2	2	0	7	0	6	0	10
1374	30	1	2	2	6	0	7	0	7
1375	32	2	2	12	10	16	1	10	10
1376	40	1	2	16	5	5	5	3	10
1377	32	2	2	10	7	0	9	0	10
1378	49	1	2	7	7	2	5	0	10
1379	28	2	2	9	10	6	6	0	10
1380	55	1	2	12	4	2	5	0	10
1381	28	2	2	10	10	6	9	5	10
1382	45	2	1	0	10	0	7	0	10
1383	59	1	1	0	6	0	6	0	10
1384	42	2	1	0	10	4	6	0	10
1385	25	1	1	2	5	0	5	0	10
1386	55	2	1	0	10	0	6	0	10
1387	47	1	1	5	7	0	6	0	10
1388	32	2	1	4	10	0	6	0	10
1389	25	2	1	4	11	0	9	0	10
1390	35	1	1	2	6	0	6	0	10
1391	40	2	1	3	7	0	6	0	10
1392	50	1	1	0	6	0	9	0	10
1393	48	2	1	0	10	0	6	0	10
1394	25	2	1	8	10	0	7	0	10
1395	28	1	1	6	6	5	7	0	10
1396	25	2	1	7	10	4	6	0	10
1397	34	1	1	5	6	0	6	0	10
1398	38	2	1	7	10	0	6	0	10
1399	40	1	1	2	5	12	9	0	10
1400	40	1	1	0	6	0	1	0	10
1401	35	2	1	3	10	0	6	0	10
1402	30	1	1	5	7	5	5	0	10
1403	36	2	1	4	10	6	6	0	10
1404	42	1	1	5	5	0	6	0	10
1405	28	1	1	6	6	6	7	3	10
1406	42	2	1	3	10	0	6	0	10
1407	52	1	1	0	6	0	6	0	10
1408	42	1	1	6	8	0	6	0	10
1409	38	2	1	9	10	5	6	0	10
1410	35	1	1	5	8	0	6	0	10
1411	30	2	1	5	10	0	6	0	10
1412	38	1	1	5	6	0	6	2	10
1413	26	2	1	4	10	9	5	5	10
1414	26	2	1	4	10	0	6	0	10
1415	32	1	1	5	8	0	6	5	10
1416	30	1	1	6	7	3	7	5	10
1417	55	2	1	5	10	0	6	3	10
1418	28	1	1	5	6	0	6	3	10
1419	59	1	1	10	1	0	6	4	10
1420	44	2	1	7	10	0	6	0	10
1421	40	1	1	16	1	8	6	5	10
1422	35	2	1	9	10	8	7	5	10
1423	53	2	1	2	10	8	6	5	10
1424	42	1	1	10	5	0	6	0	10
1425	35	2	1	6	10	9	6	4	10
1426	50	1	1	2	6	5	6	1	10
1427	35	2	1	0	10	0	6	0	10
1428	36	1	1	16	1	5	6	0	10
1429	45	2	1	7	10	0	6	0	10
1430	50	1	1	3	6	0	6	0	10
1431	40	2	1	0	10	5	6	0	10
1432	59	1	1	3	6	0	6	5	10
1433	44	2	1	5	10	0	6	0	10
1434	56	1	1	3	6	0	6	0	10
1435	45	1	1	3	9	0	6	0	10
1436	31	2	1	0	10	4	9	0	10
1437	46	2	1	5	10	0	6	0	10
1438	47	2	1	2	10	7	5	0	10
1439	55	1	1	0	5	0	6	0	10
1440	28	2	1	5	10	0	7	0	10
1441	35	1	1	5	6	0	6	0	10
1442	26	2	1	7	10	0	6	0	10
1443	38	1	1	8	6	0	6	0	10
1444	41	1	1	16	5	6	6	5	10
1445	39	2	1	16	1	10	1	8	10
1446	53	2	1	9	10	5	6	5	10
1447	48	2	1	5	10	5	6	0	10
1448	40	1	1	0	6	0	6	0	10
1449	25	2	1	7	10	0	6	0	10
1450	28	2	1	4	10	0	6	0	10
1451	35	1	1	5	6	5	6	0	10
1452	35	1	1	9	6	2	6	0	10
1453	53	2	1	0	10	0	6	0	10
1454	48	1	1	9	6	7	6	0	10
1455	36	2	1	5	10	0	9	0	10
1456	25	2	1	0	10	0	6	0	10
1457	45	1	1	0	5	4	6	0	10
1458	48	2	1	0	10	0	7	0	10
1459	25	1	1	4	8	3	6	0	10
1460	43	1	1	3	6	0	6	0	10
1461	37	2	1	0	11	2	6	0	10
1462	53	2	1	3	10	0	6	0	10
1463	34	1	1	7	9	2	9	0	10
1464	30	2	1	0	10	0	7	0	10
1465	53	2	1	0	10	0	9	0	10
1466	45	1	1	5	9	4	9	0	10
1467	40	2	1	0	9	0	9	0	10
1468	40	1	1	10	10	0	9	0	10
1469	32	2	1	10	10	6	9	2	10
1470	35	2	1	0	10	5	9	0	10
1471	56	2	1	0	10	0	9	0	10
1472	30	1	1	6	9	4	9	5	10
1473	29	1	1	7	9	3	9	5	10
1474	35	1	1	8	9	0	9	0	10
1475	27	2	1	10	10	8	7	0	10
1476	35	1	1	5	9	0	9	0	10
1477	32	2	1	7	10	5	8	0	10
1478	51	2	1	0	10	0	9	0	10
1479	26	1	1	8	9	0	9	0	10
1480	38	1	1	5	9	0	9	0	10
1481	35	2	1	6	6	4	9	0	10
1482	30	1	1	5	7	0	6	0	10
1483	28	2	1	8	10	5	9	5	10
1484	58	2	1	0	10	0	6	0	10
1485	54	2	1	0	10	3	9	0	10
1486	25	1	1	5	9	0	9	0	10
1487	28	1	1	6	6	0	6	0	10
1488	54	1	1	4	6	0	6	0	10
1489	45	2	1	0	10	0	7	0	10
1490	48	2	1	0	10	0	7	0	10
1491	41	1	1	12	6	0	6	0	10
1492	33	2	1	12	10	4	5	0	10
1493	50	1	1	4	6	0	6	0	10
1494	46	2	1	7	10	0	6	0	10
1495	30	1	1	4	6	2	6	0	10
1496	42	1	1	5	6	8	6	0	10
1497	32	2	1	9	10	0	6	4	10
1498	36	1	1	16	4	0	6	0	10
1499	30	2	1	10	10	4	6	2	10
1500	40	1	1	7	6	0	6	0	10
1501	33	2	1	4	10	4	6	0	10
1502	32	1	1	14	6	5	6	0	10
1503	30	2	1	12	10	0	6	0	10
1504	28	1	1	9	6	0	6	0	10
1505	37	1	1	7	6	0	6	0	10
1506	32	2	1	8	10	0	8	0	10
1507	46	2	1	0	10	0	6	0	10
1508	25	1	1	11	6	0	6	0	10
1509	32	1	1	9	6	0	6	0	10
1510	29	2	1	7	10	6	6	0	10
1511	50	2	1	5	10	0	9	0	10
1512	50	1	1	0	9	0	9	0	10
1513	47	2	1	0	10	0	9	0	10
1514	46	2	1	5	10	0	9	0	10
1515	50	1	1	0	9	0	9	0	9
1516	46	2	1	0	10	0	9	0	10
1517	50	2	1	0	10	0	9	0	10
1518	27	1	1	10	7	0	9	0	10
1519	45	1	1	16	9	9	9	0	10
1520	35	2	1	12	10	8	9	0	10
1521	45	1	1	9	8	5	9	0	10
1522	39	2	1	9	10	5	9	0	10
1523	41	1	1	10	9	0	9	0	10
1524	38	2	1	9	10	10	9	10	10
1525	40	1	1	9	9	0	9	0	10
1526	32	2	1	0	10	0	9	0	10
1527	50	2	1	5	10	0	9	0	10
1528	40	1	1	0	5	0	9	0	10
1529	35	2	1	5	10	0	9	0	10
1530	28	1	1	0	9	0	9	0	10
1531	30	1	1	9	9	5	9	0	10
1532	26	2	1	9	10	8	9	5	10
1533	39	1	1	5	9	0	9	0	10
1534	36	2	1	5	10	0	9	0	10
1535	32	1	1	8	5	0	9	0	10
1536	35	1	1	12	7	0	9	0	10
1537	32	2	2	6	7	0	9	0	10
1538	42	1	2	2	7	0	9	0	10
1539	40	2	2	4	10	0	9	0	10
1540	45	2	2	0	10	0	9	0	10
1541	55	1	2	0	11	0	7	0	10
1542	40	2	2	5	10	0	9	0	10
1543	50	1	2	4	9	0	9	0	10
1544	49	2	2	0	10	0	9	0	10
1545	45	2	2	5	10	0	9	0	10
1546	50	1	2	0	9	0	9	0	10
1547	35	1	2	10	7	0	9	0	10
1548	28	2	2	10	10	0	7	0	10
1549	55	1	2	0	9	0	9	0	10
1550	43	2	2	5	10	3	9	0	10
1551	26	1	2	15	9	4	9	8	10
1552	45	2	2	8	10	0	9	0	10
1553	46	1	2	1	9	0	9	0	10
1554	32	2	2	9	10	0	8	0	10
1555	31	2	2	10	10	12	7	8	10
1556	48	1	2	12	7	15	7	10	10
1557	35	2	2	4	10	0	7	0	10
1558	37	2	2	1	10	0	9	0	10
1559	39	1	2	4	9	0	9	0	10
1560	30	2	2	6	10	2	9	0	10
1561	54	1	2	4	7	0	9	0	10
1562	48	2	2	0	10	0	9	0	10
1563	48	2	2	0	10	5	9	0	10
1564	30	2	2	16	10	7	9	5	10
1565	45	1	2	16	7	5	9	5	10
1566	26	2	2	9	10	5	7	5	10
1567	59	1	2	5	9	0	9	0	10
1568	35	2	2	5	10	0	9	2	10
1569	40	2	2	5	10	5	7	0	10
1570	55	1	2	5	9	0	9	5	10
1571	27	1	2	7	7	5	9	3	10
1572	49	2	2	3	10	2	9	0	10
1573	40	2	2	7	10	5	9	5	10
1574	52	1	2	7	7	5	9	2	10
1575	55	1	2	2	9	0	9	0	10
1576	30	2	2	2	10	0	8	0	10
1577	27	1	2	3	9	0	9	0	10
1578	25	2	2	10	10	0	9	0	10
1579	49	2	2	4	10	0	9	0	10
1580	27	1	2	9	8	0	9	4	10
1581	55	1	2	15	2	12	1	4	10
1582	43	2	2	10	10	10	1	10	10
1583	40	1	2	10	8	12	1	4	10
1584	29	2	2	6	10	0	9	0	10
1585	26	2	2	6	10	2	9	0	10
1586	32	1	2	6	9	4	9	3	10
1587	35	2	2	6	10	2	9	0	10
1588	40	1	2	0	9	0	7	0	10
1589	35	2	2	5	10	0	9	5	10
1590	40	1	2	3	9	0	9	0	10
1591	33	2	2	9	10	2	9	5	10
1592	58	2	2	7	10	0	9	0	10
1593	35	1	2	9	9	8	9	7	10
1594	35	2	2	5	10	0	9	0	10
1595	45	2	2	5	10	0	9	0	10
1596	49	2	2	0	10	0	9	0	10
1597	40	2	2	6	10	2	9	0	10
1598	52	1	2	5	2	0	9	2	10
1599	29	1	2	7	9	0	9	2	10
1600	25	2	2	7	10	0	9	3	10
1601	29	2	2	7	10	0	9	2	10
1602	35	1	2	10	2	0	9	2	10
1603	46	2	2	9	10	2	9	0	10
1604	59	1	2	10	7	0	9	3	10
1605	41	2	2	9	10	0	9	0	10
1606	52	1	2	12	9	0	9	0	10
1607	53	2	1	0	6	0	6	0	10
1608	58	1	1	0	6	0	6	0	10
1609	59	2	1	0	5	0	6	0	10
1610	59	1	1	3	6	0	6	0	10
1611	42	2	1	2	10	0	6	0	10
1612	36	1	1	2	6	6	7	0	10
1613	32	2	1	4	10	0	6	0	10
1614	35	2	1	0	10	5	6	0	10
1615	47	1	1	0	6	0	6	0	10
1616	40	1	1	0	6	0	6	0	10
1617	28	2	1	9	10	5	6	0	10
1618	38	1	1	5	10	8	6	0	10
1619	47	1	1	5	6	5	5	0	10
1620	38	2	1	6	10	10	6	3	10
1621	44	1	1	3	6	0	6	0	10
1622	42	2	1	4	6	9	6	0	10
1623	55	1	1	0	6	5	6	0	10
1624	43	2	1	0	10	0	6	0	10
1625	35	1	1	0	6	0	6	0	10
1626	32	2	1	2	10	5	6	0	10
1627	40	1	1	1	9	7	6	7	10
1628	33	2	1	4	10	5	6	0	10
1629	38	1	1	4	8	3	6	0	10
1630	29	2	1	12	10	4	6	6	10
1631	52	2	1	0	10	0	6	0	10
1632	30	1	1	7	6	0	6	0	10
1633	36	2	1	9	10	0	6	0	10
1634	42	1	1	5	6	0	6	0	10
1635	37	2	1	5	10	4	6	0	10
1636	50	1	1	0	6	0	6	0	10
1637	51	2	1	0	10	0	6	0	10
1638	30	1	1	5	6	0	6	0	10
1639	26	1	1	5	6	3	6	0	10
1640	58	2	1	0	10	0	6	0	10
1641	31	2	1	7	10	1	6	0	10
1642	39	1	1	0	6	0	6	0	10
1643	52	2	1	0	10	8	6	2	10
1644	29	1	1	5	6	0	6	0	10
1645	39	1	1	5	6	0	6	0	10
1646	35	2	1	6	10	0	6	0	10
1647	25	2	1	8	10	4	6	0	10
1648	34	1	1	4	6	0	6	0	10
1649	35	2	1	6	10	10	6	7	10
1650	39	1	1	5	6	0	6	0	10
1651	34	2	1	9	10	5	6	0	10
1652	36	2	1	8	10	5	6	5	10
1653	40	1	1	0	6	0	6	0	6
1654	45	1	1	5	6	0	6	0	10
1655	42	2	1	0	10	4	6	5	10
1656	32	1	1	14	11	5	6	5	10
1657	33	2	1	6	10	4	6	5	10
1658	41	1	1	4	6	10	6	0	10
1659	40	1	1	0	6	0	6	0	6
1660	25	2	1	9	10	5	6	0	10
1661	39	2	1	5	10	0	6	0	10
1662	48	1	1	5	6	0	6	0	10
1663	46	1	1	0	6	0	6	0	10
1664	37	2	1	2	10	0	6	0	10
1665	55	2	1	0	10	0	6	0	10
1666	28	1	1	0	6	2	6	0	10
1667	55	1	1	5	6	5	6	0	10
1668	41	2	1	5	10	3	5	0	10
1669	27	2	1	4	10	6	6	4	10
1670	32	1	1	4	9	0	9	0	10
1671	55	2	1	2	10	10	6	0	10
1672	28	1	1	5	6	0	6	2	10
1673	38	2	1	0	10	0	6	0	10
1674	47	1	1	5	6	8	6	0	10
1675	25	2	1	9	10	4	6	0	10
1676	32	1	1	4	9	0	6	9	10
1677	28	1	1	2	6	0	6	0	10
1678	55	2	1	0	10	0	6	0	10
1679	50	1	1	10	5	5	6	0	10
1680	44	2	1	9	10	9	6	5	10
1681	25	2	1	9	10	4	6	4	10
1682	25	1	1	9	8	4	6	4	10
1683	42	2	1	0	10	2	6	0	10
1684	45	1	1	5	6	0	6	0	10
1685	35	2	1	2	10	0	6	0	10
1686	50	1	1	6	6	6	6	0	10
1687	43	2	1	10	10	14	1	10	10
1688	50	1	1	10	6	0	6	0	10
1689	38	1	1	6	6	4	6	5	10
1690	33	2	1	5	10	5	6	0	10
1691	35	2	1	9	10	4	6	0	10
1692	42	1	1	9	8	0	6	0	10
1693	35	2	1	8	10	0	7	0	10
1694	28	2	1	5	10	0	9	0	10
1695	52	1	1	5	7	0	9	0	10
1696	46	1	1	6	8	0	9	0	10
1697	39	2	1	6	10	0	9	0	10
1698	49	1	1	9	9	0	9	0	10
1699	38	2	1	8	10	0	9	0	10
1700	48	2	1	0	10	0	9	0	10
1701	52	1	1	0	9	0	9	0	10
1702	49	1	1	0	9	0	9	0	10
1703	41	2	1	0	10	0	9	0	10
1704	40	1	1	12	4	0	9	0	10
1705	38	2	1	12	10	0	9	0	10
1706	30	1	1	0	9	0	9	0	10
1707	28	2	1	7	10	0	9	0	10
1708	45	2	1	0	10	0	9	0	10
1709	50	1	1	0	10	0	9	0	10
1710	28	2	1	8	10	0	9	0	10
1711	35	1	1	0	9	0	9	0	10
1712	55	2	1	0	10	0	9	0	10
1713	54	2	1	0	10	0	9	0	10
1714	26	2	1	9	10	0	9	0	10
1715	33	1	1	8	6	0	9	0	10
1716	44	2	1	0	10	0	9	0	10
1717	50	1	1	0	9	0	9	0	10
1718	49	1	1	8	9	0	9	0	10
1719	25	2	1	0	10	0	9	0	10
1720	29	2	1	4	10	0	6	0	10
1721	54	1	1	0	6	0	6	0	10
1722	32	1	1	4	8	0	6	0	10
1723	29	2	1	0	10	0	8	0	10
1724	34	2	1	4	10	0	8	2	10
1725	42	1	1	2	7	0	6	0	10
1726	33	2	1	12	10	4	6	5	10
1727	42	1	1	10	7	4	6	3	10
1728	26	2	1	9	10	2	6	0	10
1729	39	1	1	10	7	4	6	0	10
1730	32	2	1	14	10	2	6	2	10
1731	42	1	1	12	7	4	6	0	10
1732	41	1	1	0	6	0	6	0	10
1733	39	1	1	6	8	0	6	0	10
1734	33	2	1	8	10	2	6	0	10
1735	38	1	1	0	8	0	7	0	10
1736	36	2	1	10	10	4	7	2	10
1737	47	1	1	2	6	0	6	0	10
1738	44	2	1	0	10	4	6	0	10
1739	37	1	1	0	8	0	8	0	10
1740	32	2	1	8	10	0	6	0	10
1741	42	2	1	0	10	2	6	0	10
1742	44	1	1	10	5	4	6	0	10
1743	27	2	1	5	10	0	9	0	10
1744	35	1	1	10	7	5	9	0	10
1745	25	2	1	5	10	0	9	3	10
1746	30	1	1	5	7	5	9	0	10
1747	55	1	1	0	7	0	9	0	10
1748	34	2	1	10	10	0	9	0	10
1749	48	2	1	0	10	0	9	0	10
1750	35	1	1	0	9	0	9	0	10
1751	40	1	1	10	7	5	9	10	10
1752	32	2	1	7	10	0	9	5	10
1753	55	1	1	0	9	0	9	0	10
1754	42	2	1	5	10	0	9	0	10
1755	35	2	1	5	10	0	9	0	10
1756	55	1	1	0	9	0	9	0	10
1757	28	2	1	10	5	0	9	0	10
1758	55	2	1	0	10	0	9	0	10
1759	36	1	1	5	7	0	9	0	10
1760	33	2	1	0	10	0	5	0	10
1761	35	2	1	0	10	0	9	0	10
1762	42	1	1	5	9	0	9	0	10
1763	50	1	1	5	9	0	9	0	10
1764	45	2	1	0	10	0	9	0	10
1765	41	1	1	5	9	0	9	0	9
1766	32	2	1	8	10	5	9	0	10
1767	53	2	1	4	9	0	9	0	10
1768	40	1	1	10	5	0	9	0	10
1769	30	2	1	10	10	8	7	0	10
1770	47	1	1	10	10	10	5	5	10
1771	52	1	1	3	9	0	6	0	10
1772	35	1	1	5	5	0	9	0	10
1773	31	2	1	4	10	0	5	0	10
1774	40	1	1	0	6	0	6	0	10
1775	34	2	1	0	10	0	6	0	10
1776	55	2	1	0	10	0	6	0	10
1777	44	1	1	5	6	0	6	0	10
1778	39	2	1	3	10	0	6	0	10
1779	28	2	1	16	10	0	6	0	6
1780	30	1	1	16	11	0	6	0	10
1781	32	1	1	14	11	0	6	0	10
1782	25	2	1	16	10	0	6	1	10
1783	38	1	1	6	7	2	6	0	10
1784	34	2	1	7	10	0	6	0	10
1785	35	1	1	10	7	0	6	0	10
1786	26	2	1	8	10	0	6	0	10
1787	47	2	1	0	10	0	6	0	10
1788	45	1	1	4	5	0	6	0	10
1789	40	1	1	0	7	0	6	0	10
1790	35	2	1	5	10	0	6	0	10
1791	30	1	1	0	7	0	6	0	10
1792	28	1	1	4	6	0	6	0	10
1793	25	2	1	6	10	0	6	0	10
1794	33	2	1	8	10	2	6	0	10
1795	44	1	1	8	6	0	6	0	10
1796	40	2	1	0	10	0	6	0	10
1797	25	1	1	5	7	0	7	0	10
1798	38	2	1	4	10	0	6	0	10
1799	39	1	1	0	6	1	5	0	10
1800	32	2	1	9	10	2	6	0	10
1801	43	2	1	0	10	0	6	0	10
1802	28	1	1	8	7	5	7	0	10
1803	30	1	1	5	6	0	6	0	10
1804	25	2	1	7	10	0	6	0	10
1805	25	1	1	12	11	5	6	6	10
1806	54	2	1	0	10	0	6	0	10
1807	28	2	1	5	10	0	6	0	10
1808	38	1	1	5	8	0	6	0	10
1809	30	2	1	7	10	5	6	0	10
1810	30	1	1	6	6	0	6	0	10
1811	33	2	1	7	10	9	6	2	10
1812	35	1	1	5	6	0	6	0	10
1813	32	2	1	3	10	0	6	0	10
1814	35	1	1	2	7	0	6	0	10
1815	30	1	1	0	4	0	9	0	10
1816	29	1	1	7	10	8	7	10	7
1817	35	1	1	6	6	0	6	0	10
1818	32	1	1	5	10	0	5	0	10
1819	36	2	1	2	10	0	6	0	10
1820	40	1	1	8	1	0	6	0	10
1821	35	2	1	0	10	0	5	0	10
1822	40	1	1	3	5	0	7	0	10
1823	37	1	1	3	7	0	7	0	10
1824	34	2	1	0	10	0	6	0	10
1825	35	2	1	5	10	0	6	0	6
1826	40	1	1	3	10	0	6	0	10
1827	42	1	1	8	5	0	5	0	10
1828	36	2	1	0	10	0	7	0	10
1829	39	1	1	9	6	5	6	0	10
1830	36	2	1	5	10	0	6	0	10
1831	35	2	1	3	10	0	7	0	10
1832	45	1	1	0	7	0	7	0	10
1833	55	1	1	0	9	9	6	0	10
1834	35	2	1	0	10	0	6	0	10
1835	29	2	1	0	10	2	7	0	10
1836	37	1	1	0	6	0	6	0	10
1837	40	1	1	0	6	9	6	0	10
1838	33	1	1	0	10	0	6	0	10
1839	49	2	1	0	10	10	1	0	10
1840	54	2	1	5	10	2	6	0	10
1841	34	2	1	0	10	0	6	0	10
1842	42	1	1	0	6	9	6	0	10
1843	59	1	1	5	9	0	6	0	10
1844	40	2	1	0	10	0	6	0	10
1845	38	2	1	3	10	0	7	0	10
1846	41	1	1	7	6	5	6	0	10
1847	40	1	1	0	10	4	6	0	10
1848	48	1	1	4	6	0	6	0	10
1849	46	1	1	0	6	0	6	0	10
1850	39	2	1	0	10	0	6	0	10
1851	25	2	1	7	10	4	7	2	10
1852	26	1	1	0	10	0	8	0	10
1853	42	1	1	0	7	0	6	0	10
1854	38	2	1	0	10	8	6	0	10
1855	45	2	1	0	10	0	7	0	10
1856	54	2	1	12	10	10	1	4	10
1857	25	2	1	7	10	0	9	0	10
1858	35	2	1	9	10	5	7	3	10
1859	50	1	1	10	9	0	9	0	10
1860	40	1	1	10	7	10	1	7	10
1861	40	1	1	2	9	0	9	0	10
1862	38	2	1	2	10	2	7	0	10
1863	26	2	1	16	10	2	9	3	10
1864	40	1	1	2	9	0	7	2	10
1865	40	2	1	0	10	0	9	0	10
1866	45	1	1	2	7	0	9	0	10
1867	40	1	1	0	9	0	9	2	10
1868	35	2	1	5	10	2	9	3	10
1869	55	1	1	10	9	8	9	0	10
1870	40	2	1	12	10	0	9	0	10
1871	30	2	1	8	10	10	1	9	10
1872	30	1	1	8	9	10	9	0	10
1873	50	1	1	5	9	10	1	0	10
1874	45	2	1	6	9	2	9	3	10
1875	50	1	1	9	8	8	9	0	10
1876	33	2	1	8	10	8	9	0	10
1877	48	2	1	6	10	0	9	0	10
1878	25	1	1	9	9	9	9	6	10
1879	50	1	1	10	9	1	9	0	10
1880	45	1	1	4	9	1	9	0	10
1881	34	2	1	9	10	5	7	3	10
1882	35	1	1	4	9	3	7	0	10
1883	27	2	1	5	10	0	9	0	10
1884	45	1	1	0	9	1	9	0	10
1885	32	2	1	8	10	0	9	5	10
1886	42	2	1	3	10	1	7	0	10
1887	26	1	1	8	9	12	9	10	10
1888	46	2	1	10	10	5	9	5	10
1889	46	1	1	12	9	7	1	3	10
1890	40	2	1	9	10	3	9	2	10
1891	38	1	1	10	9	8	9	10	10
1892	30	2	1	15	10	9	9	7	10
1893	33	2	1	8	10	0	9	2	10
1894	44	1	1	4	9	0	9	2	10
1895	40	1	1	2	9	0	9	0	10
1896	30	2	1	5	10	2	9	0	10
1897	56	1	1	2	7	0	9	0	10
1898	48	2	1	0	10	0	9	2	10
1899	36	1	1	8	9	5	9	5	10
1900	30	2	1	9	10	5	9	3	10
1901	37	2	1	0	10	3	9	0	10
1902	40	1	1	2	9	1	9	0	10
1903	57	2	1	0	10	0	9	0	10
1904	54	1	1	0	9	0	9	0	10
1905	43	2	1	0	10	0	9	0	10
1906	44	1	1	9	9	2	9	0	10
1907	30	2	1	6	10	0	9	0	10
1908	58	2	1	9	10	0	9	0	10
1909	49	2	1	10	10	5	9	0	10
1910	29	2	1	12	10	0	9	0	10
1911	30	1	1	8	8	0	9	0	10
1912	26	2	1	9	10	0	9	0	10
1913	37	1	1	9	7	0	9	0	10
1914	32	1	1	7	9	0	9	0	10
1915	25	2	1	8	10	0	9	0	10
1916	49	2	1	10	10	10	1	5	10
1917	37	1	1	12	7	0	9	0	10
1918	30	2	1	9	10	0	9	0	10
1919	28	2	1	9	10	0	9	0	10
1920	38	1	1	5	8	0	9	5	10
1921	40	2	1	10	10	10	1	5	10
1922	55	1	1	8	9	0	9	0	10
1923	28	1	1	12	9	10	9	9	10
1924	48	2	1	9	10	5	9	1	10
1925	26	1	1	16	11	8	9	8	10
1926	29	2	1	10	10	7	9	8	10
1927	30	2	1	6	10	5	9	2	10
1928	36	1	1	2	9	0	9	2	10
1929	35	2	1	5	10	0	9	2	10
1930	41	1	1	5	9	0	9	0	10
1931	40	2	1	5	10	5	9	3	10
1932	49	1	1	5	9	0	9	0	10
1933	30	2	1	5	10	2	9	0	10
1934	35	1	1	5	9	0	9	0	10
1935	40	2	1	0	10	0	9	0	10
1936	54	1	1	0	9	0	9	0	10
1937	28	2	1	0	10	0	9	2	10
1938	30	2	1	0	10	5	9	0	10
1939	30	2	1	5	10	0	9	0	10
1940	36	1	1	2	9	0	9	0	10
1941	41	2	2	15	10	14	3	12	10
1942	46	1	2	15	5	14	3	10	10
1943	41	2	2	15	10	12	1	12	10
1944	32	2	2	15	10	14	1	12	10
1945	37	1	2	15	5	14	3	10	10
1946	42	2	2	15	10	14	1	10	10
1947	46	1	2	15	2	14	1	10	10
1948	33	1	2	14	4	12	5	10	10
1949	51	2	2	15	10	12	3	10	10
1950	54	1	2	14	5	10	5	8	10
1951	36	1	2	15	5	10	4	6	10
1952	54	1	2	0	4	0	9	0	10
1953	40	2	2	4	10	0	6	0	10
1954	48	2	2	16	10	14	9	12	10
1955	50	1	2	16	4	10	4	10	10
1956	56	1	2	16	1	12	9	10	10
1957	49	2	2	16	1	12	9	10	10
1958	30	2	2	14	4	5	7	3	10
1959	30	1	2	14	5	7	7	4	10
1960	34	2	2	12	10	14	7	12	1
1961	37	1	2	16	1	14	9	12	10
1962	36	2	2	8	10	0	9	0	10
1963	40	1	2	6	7	0	7	0	10
1964	37	1	2	16	1	16	3	16	10
1965	36	2	2	12	4	16	2	14	10
1966	56	2	2	14	10	14	9	8	10
1967	35	2	2	8	10	2	6	0	10
1968	39	1	2	5	5	5	7	2	10
1969	34	1	2	7	5	5	9	7	10
1970	51	2	2	8	10	8	4	8	10
1971	27	1	2	7	7	9	5	8	10
1972	32	2	2	16	10	8	9	10	10
1973	34	1	2	18	3	10	4	12	10
1974	29	1	2	16	4	4	6	8	10
1975	26	2	2	10	10	5	6	6	10
1976	56	2	2	8	11	5	5	0	10
1977	28	1	2	10	5	11	4	8	10
1978	35	2	2	15	10	15	1	14	10
1979	45	1	2	16	1	16	1	16	10
1980	51	2	2	6	10	5	7	6	10
1981	38	2	2	15	1	15	1	10	10
1982	42	1	2	16	5	16	5	12	1
1983	54	2	2	15	5	15	5	0	10
1984	28	1	2	15	5	16	1	16	1
1985	52	2	2	14	10	14	1	10	10
1986	40	2	2	15	10	14	3	12	1
1987	46	1	2	15	5	14	3	10	10
1988	30	2	2	15	10	15	2	12	3
1989	38	1	2	15	1	15	1	12	10
1990	28	2	2	15	10	15	1	12	10
1991	38	1	2	15	1	15	1	14	1
1992	28	2	2	15	10	15	1	12	9
1993	32	1	2	16	1	14	1	15	1
1994	45	1	2	15	1	14	1	10	9
1995	37	2	2	15	10	15	5	14	1
1996	45	2	2	16	1	10	7	10	7
1997	29	2	2	9	10	3	6	0	10
1998	38	1	2	6	7	0	6	0	10
1999	37	1	2	5	7	0	6	0	10
[truncated: 6,404 more rows]
